# Supplementary material for: Streptococcus mitis Strains Causing Severe Clinical Disease in Cancer Patients
Source: Emerg Infect Dis. 2014 May;20(5):762–71. doi: 10.3201/eid2005.130953 (PMC4012796; doi:10.3201/eid2005.130953)
Supplement: Technical Appendix 2 — Alignment of 76-bp, paired-end reads for viridans group streptococci (VGS) strains with Streptococcus mitis and S. pneumoniae reference genomes, choline-binding proteins among sequenced VGS strains and S. pneumoniae strain TIGR4, and multilocus sequence analysis and clinical correlates of S. mitis and S. oralis strains. [file 13-0953-Techapp-s2.xls]

## Sheet: Strains
Technical Appendix 1. Species assignment, clinical data, and individual gene data for VGS bloodstream isolates
VGS #	Species	Malignancy	Date of isolation	Neutropenic	Clinical syndrome
SVGS001	mitis	HSCT	2011	yes	primary neutropenic bacteremia
SVGS002	mitis	AML	2011	yes	primary neutropenic bacteremia
SVGS003	mitis	AML	2011	yes	primary neutropenic bacteremia
SVGS004	mitis	HSCT	2011	yes	primary neutropenic bacteremia
SVGS005	mitis	ALL	2011	yes	primary neutropenic bacteremia
SVGS006	mitis	AML	2011	yes	primary neutropenic bacteremia
SVGS007	mitis	AML	2011	yes	primary neutropenic bacteremia
SVGS008	mitis	Sarcoma	2011	yes	primary neutropenic bacteremia
SVGS009	salivarius	Pancreatic	2001	no	gastrointestinal source of bacteremia
SVGS010	oralis	Lymphoma	2011	yes	skin/soft tissue source of bacteremia
SVGS011	mitis	HSCT	2011	yes	primary neutropenic bacteremia
SVGS012	mitis	Breast	2011	no	skin/soft tissue source of bacteremia
SVGS013	oralis	Esophageal	2011	no	infective endocarditis
SVGS014	peroris	HSCT	2011	yes	primary neutropenic bacteremia
SVGS015	oralis	AML	2011	yes	polymicrobial bacteremia
SVGS016	mitis	HSCT	2011	yes	primary neutropenic bacteremia
SVGS017	mitis	AML	2011	yes	primary neutropenic bacteremia
SVGS018	oralis	ALL	2011	yes	primary neutropenic bacteremia
SVGS019	mitis	AML	2011	no	primary neutropenic bacteremia
SVGS020	mitis	ALL	2011	yes	primary neutropenic bacteremia
SVGS021	oralis	AML	2011	no	primary non-neutropenic bacteremia
SVGS022	mitis	AML	2011	yes	primary neutropenic bacteremia
SVGS023	parasanguinis	HSCT	2011	yes	polymicrobial bacteremia
SVGS024	salivarius	AML	2011	yes	primary neutropenic bacteremia
SVGS025	parasanguinis	ALL	2011	no	clinically non-significant bacteremia
SVGS026	mitis	AML	2011	yes	primary neutropenic bacteremia
SVGS028	oralis	Renal cell	2011	no	primary non-neutropenic bacteremia
SVGS029	mitis	ALL	2011	yes	primary neutropenic bacteremia
SVGS030	oralis	Colonic	2011	no	gastrointestinal source of bacteremia
SVGS031	mitis	Myeloma	2011	yes	primary neutropenic bacteremia
SVGS032	mitis	AML	2011	yes	primary neutropenic bacteremia
SVGS034	mitis	AML	2011	yes	primary neutropenic bacteremia
SVGS035	oralis	Lymphoma	2011	no	infective endocarditis
SVGS037	parasanguinis	ALL	2011	no	clinically non-significant bacteremia
SVGS039	mitis	CML	2011	no	polymicrobial bacteremia
SVGS040	mitis	AML	2011	yes	primary neutropenic bacteremia
SVGS041	mitis	AML	2011	yes	primary neutropenic bacteremia
SVGS042	oralis	HSCT	2011	yes	polymicrobial bacteremia
SVGS043	mitis	AML	2011	yes	primary neutropenic bacteremia
SVGS044	mitis	AML	2011	yes	primary neutropenic bacteremia
SVGS046	parasanguinis	AML	2011	yes	polymicrobial bacteremia
SVGS047	oralis	AML	2011	yes	primary neutropenic bacteremia
SVGS048	oralis	AML	2011	yes	polymicrobial bacteremia
SVGS049	mitis	AML	2011	yes	primary neutropenic bacteremia
SVGS050	sanguinis	ALL	2011	no	clinically non-significant bacteremia
SVGS051	parasanguinis	MDS	2011	no	skin/soft tissue source of bacteremia
SVGS052	mitis	AML	2011	yes	primary neutropenic bacteremia
SVGS053	parasanguinis	AML	2011	yes	polymicrobial bacteremia
SVGS054	peroris	ALL	2011	no	clinically non-significant bacteremia
SVGS056	sanguinis	MDS	2011	no	primary non-neutropenic bacteremia
SVGS057	mitis	AML	2011	yes	primary neutropenic bacteremia
SVGS058	oralis	Adenocarcinoma of unknown primary	2011	no	clinically non-significant bacteremia
SVGS059	constellatus	Pancreatic	2011	no	gastrointestinal source of bacteremia
SVGS060	mitis	Myeloma	2011	yes	primary neutropenic bacteremia
SVGS061	mitis	AML	2011	yes	primary neutropenic bacteremia
SVGS062	mitis	AML	2011	yes	primary neutropenic bacteremia
SVGS063	mitis	AML	2011	yes	primary neutropenic bacteremia
SVGS064	salivarius	AML	2011	yes	primary neutropenic bacteremia
SVGS065	parasanguinis	Lung	2012	no	clinically non-significant bacteremia
SVGS066	peroris	MDS	2012	yes	primary neutropenic bacteremia
SVGS067	parasanguinis	HSCT	2012	yes	primary neutropenic bacteremia
SVGS068	mitis	AML	2012	yes	primary neutropenic bacteremia
SVGS069	constellatus	Squamous cell carcinoma of face	2012	no	gastrointestinal source of bacteremia
SVGS070	mitis	AML	2012	yes	polymicrobial bacteremia
SVGS071	mitis	HSCT	2012	yes	primary neutropenic bacteremia
SVGS072	mitis	Renal cell carcinoma	2012	no	primary non-neutropenic bacteremia
SVGS073	sanguinis	Renal cell carcinoma	2012	no	clinically non-significant bacteremia
SVGS074	mitis	HSCT	2012	yes	primary neutropenic bacteremia
SVGS075	mitis	AML	2012	yes	primary neutropenic bacteremia
SVGS076	mitis	AML	2012	no	polymicrobial bacteremia
SVGS077	mitis	ALL	2012	yes	polymicrobial bacteremia
SVGS078	anginosus	Pancreatic	2012	no	gastrointestinal source of bacteremia
SVGS079	salivarius	Brain	2012	no	clinically non-significant bacteremia
SVGS080	parasanguinis	ALL	2012	yes	primary neutropenic bacteremia
SVGS081	mitis	AML	2012	yes	primary neutropenic bacteremia
SVGS082	mitis	HSCT	2012	yes	primary neutropenic bacteremia
SVGS083	oralis	AML	2012	yes	primary neutropenic bacteremia
SVGS084	mitis	AML	2012	yes	primary neutropenic bacteremia
SVGS085	mitis	Myeloma	2012	yes	primary neutropenic bacteremia
SVGS086	mitis	CML	2012	yes	primary neutropenic bacteremia
SVGS087	oralis	AML	2012	yes	primary neutropenic bacteremia
SVGS088	mitis	ALL	2012	yes	skin/soft tissue source of bacteremia
SVGS089	sanguinis	ALL	2012	no	primary non-neutropenic bacteremia
SVGS090	mitis	ALL	2012	yes	primary neutropenic bacteremia
SVGS091	parasanguinis	Colonic	2012	no	gastrointestinal source of bacteremia
SVGS092	oralis	Myeloma	2012	yes	polymicrobial bacteremia
SVGS093	oralis	HSCT	2012	yes	primary neutropenic bacteremia
SVGS094	mitis	AML	2012	yes	primary neutropenic bacteremia
SVGS095	mitis	HSCT	2012	yes	primary neutropenic bacteremia
SVGS096	mitis	HSCT	2012	yes	primary neutropenic bacteremia
SVGS097	mitis	AML	2012	yes	primary neutropenic bacteremia
SVGS098	mitis	MDS	2012	yes	primary neutropenic bacteremia
SVGS100	oralis	AML	2012	yes	polymicrobial bacteremia
SVGS101	mitis	ALL	2012	yes	primary neutropenic bacteremia
SVGS102	mitis	HSCT	2012	yes	primary neutropenic bacteremia
SVGS103	oralis	AML	2012	yes	polymicrobial bacteremia
SVGS104	mitis	HSCT	2012	yes	primary neutropenic bacteremia
SVGS106	mitis	SCC	2012	no	gastrointestinal source of bacteremia
SVGS107	oralis	Lymphoma	2012	no	gastrointestinal source of bacteremia
SVGS108	mitis	AML	2012	yes	primary neutropenic bacteremia
SVGS109	mitis	Lymphoma	2012	yes	primary neutropenic bacteremia
SVGS111	mitis	HSCT	2012	yes	primary neutropenic bacteremia
SVGS112	mitis	HSCT	2012	yes	polymicrobial bacteremia
SVGS114	mitis	Sarcoma	2012	yes	primary neutropenic bacteremia
SVGS115	parasanguinis	AML	2012	yes	primary neutropenic bacteremia
SVGS116	gordonii	Lymphoma	2012	no	polymicrobial bacteremia
SVGS117	mitis	HSCT	2012	yes	polymicrobial bacteremia
SVGS118	oralis	Sarcoma	2012	yes	polymicrobial bacteremia
SVGS119	oralis	AML	2012	yes	primary neutropenic bacteremia
SVGS120	oralis	AML	2012	yes	polymicrobial bacteremia
SVGS121	australis	AML	2012	yes	primary neutropenic bacteremia
SVGS122	parasanguinis	CLL	2012	no	primary non-neutropenic bacteremia
SVGS123	oralis	AML	2012	yes	primary neutropenic bacteremia
SVGS124	mitis	ALL	2012	yes	primary neutropenic bacteremia
SVGS125	mitis	Lymphoma	2012	yes	primary neutropenic bacteremia
SVGS127	mitis	HSCT	2012	yes	primary neutropenic bacteremia
SVGS128	mitis	AML	2012	yes	primary neutropenic bacteremia
SVGS129	mitis	Lymphoma	2012	yes	primary neutropenic bacteremia
Abbreviations: AML, acute myeloid leukemia; ALL, acute lymphoblastic leukemia; CML, chronic myelocytic leukemia; CLL, chronic lymphocytic leukemia;
HSCT, hematopoeitic stem cell transplant; SVGS, Shelburne viridans group streptococci
